# Supplementary material for: Living with Overweight, Rather than a History of Gestational Diabetes, Influences Dietary Quality and Physical Activity during Pregnancy
Source: Nutrients. 2022 Feb 3;14(3):651. doi: 10.3390/nu14030651 (PMC8837922; doi:10.3390/nu14030651)
Supplement: Supplementary file 1 [file nutrients-14-00651-s001.zip]

Archive with 1 entries (1 files):
- nutrients-1581395-supplementary.pdf
